# Supplementary material for: Cellular Metabolic Signatures of Long COVID-19
Source: Infect Dis Rep. 2026 May 26;18(3):50. doi: 10.3390/idr18030050 (PMC13299657; doi:10.3390/idr18030050)
Supplement: Supplementary file 1 [file idr-18-00050-s001.zip]

Archive with 2 entries (2 files):
- Supp. Folder Biolog data.pdf
- Supp. Folder tables.pdf
